# Supplementary material for: Daptomycin Population Pharmacokinetics in Patients Affected by Severe Gram-Positive Infections: An Update
Source: Antibiotics (Basel). 2022 Jul 7;11(7):914. doi: 10.3390/antibiotics11070914 (PMC9311615; doi:10.3390/antibiotics11070914)
Supplement: Supplementary file 1 [file antibiotics-11-00914-s001.zip]

Archive with 1 entries (1 files):
- antibiotics-1761167-supplementary.pdf
